# Supplementary material for: RasGRP1 promotes the acute inflammatory response and restricts inflammation-associated cancer cell growth
Source: Nat Commun. 2022 Nov 16;13:7001. doi: 10.1038/s41467-022-34659-x (PMC9669001; doi:10.1038/s41467-022-34659-x)
Supplement: Supplementary file 4 — Source Data [file 41467_2022_34659_MOESM4_ESM.xlsx]

## Sheet: figure 1
figure 1a
Let-7
Groups	f	k	i	g	c	d	b	e	a
Experiment 1	5.1e-05	0.000117	0.000248	0.000202	0.000437	0.000573	0.000589	0.001262	0.008201
Experiment 2	9.6e-05	0	0.00019	0.000242	0.000482	0.000534	0.000569	0.00141	0.007289
Experiment 3	3.5e-05	0.000144	0.000233	0.000269	0.000408	0.000553	0.000557	0.001106	0.007759
figure 1b
	Primer 1#				Primer 2#
Let-7a	0 nM	2 nM	20 nM	60 nM	0 nM	2 nM	20 nM	60 nM
Experiment 1	1	11.3924	12.4666	23.4254	1	42.8137	60.1295	98.36
Experiment 2	1	12.3805	14.42	20.393	1.00486	46.5271	65.3448	85.6274
Experiment 3	1	10.4107	11.7127	24.4201	1.02883	49.18	58.0812	92.4115
figure 1c
a: IL-6(CDS+3'UTR); b: Ctrl mimics; c: Let-7a mimics; d: Ctrl inhibitor; e:Let-7a inhibitor
Groups	a+b	a+c	a+d	a+e	a+b+e	a+c+e	a+b+d	a+c+d		figure 1c
Experiment 1	1.31458	0.553151	1.39092	1.35373	1.37917	1.44573	1.28913	0.711701
Experiment 2	1.18343	0.619703	1.30479	1.4516	1.55534	1.52794	1.40462	0.623618
Experiment 3	1.35764	0.588384	1.54751	1.32437	1.51228	1.27152	1.35177	0.813485
figure 1d
	0h				6h
Groups	Ctrl mimics	Let-7a mimics	Ctrl inhibitor	Let-7a inhibitor	Ctrl mimics	Let-7a mimics	Ctrl inhibitor	Let-7a inhibitor
Experiment 1	1	1.08749	1.20164	1.02314	1608.29	1541.81	1703.65	1717.21
Experiment 2	1	1.17854	1.00486	1.19831	1711.68	1543.19	1598.47	1627.14
Experiment 3	1	1.00975	1.12584	1.01889	1557.47	1688.24	1590.98	1852.92
figure 1e
	0h				6h
Groups	Ctrl mimics	Let-7a mimics	Ctrl inhibitor	Let-7a inhibitor	Ctrl mimics	Let-7a mimics	Ctrl inhibitor	Let-7a inhibitor
Experiment 1	0.020738	0.00136	0.002339	0.001164	1.28522	0.77238	1.34786	1.68649
Experiment 2	0.0041	0.010951	0.022696	0.009581	1.24999	0.813485	1.11492	1.8235
Experiment 3	0.003318	0.002143	0.00273	0.00114	1.43398	0.647106	1.18148	2.01141
figure 1f
	Ctrl mimics			Let-7a mimics
Groups	Mock	IL-6 3'UTR	IL-6 3'UTR mut	Mock	IL-6 3'UTR	IL-6 3'UTR mut
Experiment 1	100	102.48	101.24	107.32	59.28	114.96
Experiment 2	100	96.36	109.31	114.91	72.67	105.01
Experiment 3	100	98.46	111.19	90.89	65.75	112.13
figure 1h
	RasGRP1		Edn1		Nlrc5		Olr1		Socs1		Xkr8		Cd86		Tnfaip3		Etnk1		Parp8
Groups	PBS	LPS	PBS	LPS	PBS	LPS	PBS	LPS	PBS	LPS	PBS	LPS	PBS	LPS	PBS	LPS	PBS	LPS	PBS	LPS
Experiment 1	1	810.125	1	239.852	1	149.707	1	132.514	1	101.125	1	70.5219	1	51.6251	1	30.2738	1	16.1113	1	5.38893
Experiment 2	1	700.383	1	221.015	1	167.847	1	121.095	1	92.4115	1	64.8035	1	45.823	1	34.2968	1	12.8705	1	6.36429
Experiment 3	1	760.603	1	280.333	1	159.786	1	143.013	1	89.8845	1	75.0614	1	49.5221	1	28.443	1	14.8254	1	7.26015
figure 1i							figure 1j
figure 1k
	Ctrl mimics			Let-7a mimics
Groups	Mock	RasGRP1 3'UTR	RasGRP1 3'UTR mut	Mock	RasGRP1 3'UTR	RasGRP1 3'UTR mut
Experiment 1	100	113.16	102.35	93.48	43.67	96.61
Experiment 2	100	96.84	115.22	113.63	35.38	107.25
Experiment 3	100	94.27	101.64	102.42	37.17	112.48

## Sheet: figure 2
figure 2a
	IL-6				RasGRP1
LPS (ng/ml)	0	1	10	100	0	1	10	100
Experiment 1	1	749.612	1153.66	2352.53	1	252.826	434.436	766.956
Experiment 2	1	801.19	1222.82	2531.89	1	263.745	368.622	846.872
Experiment 3	1	688.828	1095.98	2245.78	1	228.334	398.656	729.619
figure 2b
	IL-6				RasGRP1
Poly (I:C) (μg/ml)	0	5	20	80	0	5	20	80
Experiment 1	1	180.393	430.241	789.612	1	103.968	188.445	360.536
Experiment 2	1	192.405	459.844	890.209	1	111.585	204.364	395.628
Experiment 3	1	174.853	401.429	710.16	1	101.195	174.369	348.496
figure 2c
	IL-6				RasGRP1
CpG (μg/ml)	0	1	3	9	0	1	3	9
Experiment 1	1	13.1775	41.4989	94.8121	1	11.2433	30.91	69.551
Experiment 2	1	11.259	35.261	91.0761	1	12.8171	34.7755	72.0037
Experiment 3	1	14.42	47.1766	101.055	1	10.696	27.2843	64.5793
figure 2d
	IL-6				RasGRP1
LPS	0h	2h	4h	6h	0h	2h	4h	6h
Experiment 1	1	650.317	1549.94	2310.52	1	233.455	533.373	750.132
Experiment 2	1	725.082	1692.57	2498.76	1	252.301	595.105	836.371
Experiment 3	1	614.385	1454.19	2112.89	1	216.167	510.229	718.577
figure 2e
	IL-6				RasGRP1
Poly (I:C)	0h	2h	4h	6h	0h	2h	4h	6h
Experiment 1	1	91.3923	235.242	315.173	1	75.5312	157.587	210.693
Experiment 2	1	98.9755	211.278	298.378	1	84.4485	136.334	221.321
Experiment 3	1	83.8652	221.321	307.193	1	74.028	150.123	202.531
figure 2f
	IL-6				RasGRP1
CpG	0h	2h	4h	6h	0h	2h	4h	6h
Experiment 1	1	17.3878	23.4254	52.7098	1	15.455	21.5259	39.3966
Experiment 2	1	16.1225	24.084	54.9482	1	13.3614	24.2515	45.8866
Experiment 3	1	14.42	20.393	48.1679	1	14.3204	20.8215	35.261
figure 2g
	IL-6						RasGRP1
DSS treatments (day)	0	3	5	7	9	11	0	3	5	7	9	11
Experiment 1	1	5.1337	35.261	167.382	713.12	1226.22	1	2.44528	22.3934	76.2677	314.3	727.599
Experiment 2	1	5.43018	38.3193	175.46	735.204	1258.94	1	2.60268	24.5219	81.0646	326.967	745.467
Experiment 3	1	5.70806	41.9326	179.271	624.259	1296.13	1	2.29581	26.1366	83.1705	348.738	760.076
Experiment 4	1	5.92987	31.125	183.038	601.324	1332.57	1	2.77406	29.3441	87.4872	273.614	734.694
Experiment 5	1	6.38196	27.2843	161.456	651.22	1156.86	1	3.14922	18.6745	74.1307	289.015	658.482
figure 2h
	IL-6					RasGRP1
LPS treatments	Lung	Kidney	Colon	Heart	Liver	Lung	Kidney	Colon	Heart	Liver
Experiment 1	47.1113	76.162	121.432	128.178	226.129	58.1618	36.0019	25.8125	28.443	35.2365
Experiment 2	50.8438	85080561	108.459	111.817	227.228	61.8628	37.0654	28.0814	25.2813	34.6792
Experiment 3	52.3457	81.2897	130.057	136.334	249.864	63.7344	38.9351	23.4254	29.2426	33.8246
Experiment 4	45.9184	77.1717	125.366	120.928	231.361	59.6727	34.2968	25.4572	27.2843	37.8704
Experiment 5	43.1115	70.0348	111.276	117.458	219.336	56.2585	32.8313	24.2515	26.1729	32.2674
figure 2i
	Ctrl	siRasGRP1
Experiment 1	100	12.06
Experiment 2	100	11.37
Experiment 3	100	13.42
figure 2j
LPS	Ctrl siRNA				RasGRP1 siRNA
Groups	0 h	3 h	6 h	9 h	0 h	3 h	6 h	9 h
Experiment 1	1	302.125	1384.36	489.105	1.08674	303.384	1412.47	495.245
Experiment 2	1	272.475	1521.21	502.159	1.07177	358.046	1511.75	533.373
Experiment 3	1	276.282	1212.69	435.944	1.11729	292.44.6	1276.52	448.2
figure 2k
LPS	Ctrl siRNA				RasGRP1 siRNA
Groups	0 h	3 h	6 h	9 h	0 h	3 h	6 h	9 h
Experiment 1	1	115.44	321.35	214.227	1.07923	105.42	303.173	231.04
Experiment 2	1	123.469	351.651	206.071	1.10957	91.2024	334.3	247.794
Experiment 3	1	106.374	302.753	232.486	1.09429	111.895	281.307	207.361
figure 2l
LPS	Ctrl siRNA				RasGRP1 siRNA
Groups	0 h	3 h	6 h	9 h	0 h	3 h	6 h	9 h
Experiment 1	1	16..11129	41.4989	36.3026	1.06437	18.1261	49.3507	33.8246
Experiment 2	1	18.3792	45.2235	39.3966	1.1019	19.4946	53.3716	37.014
Experiment 3	1	14.9285	38.3193	34.7755	1.04972	15.8895	44.6318	30.91
figure 2m
LPS	Ctrl siRNA				RasGRP1 siRNA
Groups	0 h	3 h	6 h	9 h	0 h	3 h	6 h	9 h
Experiment 1	0.012126	0.623618	1.90767	3.55384	0.009777	0.474855	1.2128	2.69259
Experiment 2	0.014866	0.694084	2.08775	3.31896	0.013496	0.392644	1.09339	2.59276
Experiment 3	0.016824	0.58447	1.81176	3.95316	0.018781	0.343709	1.02097	2.88442
figure 2n
LPS	Ctrl siRNA				RasGRP1 siRNA
Groups	0 h	3 h	6 h	9 h	0 h	3 h	6 h	9 h
Experiment 1	0.003122	0.431792	0.692127	1.84895	0.001164	0.255626	0.482685	1.41049
Experiment 2	0.010951	0.378943	0.754763	1.77848	0.007036	0.298689	0.422005	1.47117
Experiment 3	0.008994	0.451366	0.662766	1.9938	0.012909	0.281073	0.510088	1.36352
figure 2o
LPS	Ctrl siRNA				RasGRP1 siRNA
Groups	0 h	3 h	6 h	9 h	0 h	3 h	6 h	9 h
Experiment 1	6.44938	87.29	194.947	448.43	2.33884	64.5842	166.565	387.359
Experiment 2	8.0153	86.3113	182.029	478.378	8.79826	56.1673	130.94	354.866
Experiment 3	9.18974	81.4178	202.777	488.557	10.7557	58.9077	157.365	342.926

## Sheet: figure 3
fig 3a
a: IL-6(CDS+3'UTR); b: Let-7a; c: NC; d:RasGRP1(CDS+3'UTR); e:RasGRP1(CDS); f:RasGRP1(3'UTR);
Groups	a+b+c	a+b+d	a+b+e	a+b+f
Experiment 1	0.4498	1.26193	0.672553	1.64342
Experiment 2	0.516939	1.35353	0.582512	1.59253
Experiment 3	0.483272	1.32437	0.633405	1.55338
figure 3b
	Primer 1#			Primer 2#
Groups	Vector	RasGRP1 3'UTR	RasGRP1 3'UTR mut	Vector	RasGRP1 3'UTR	RasGRP1 3'UTR mut
Experiment 1	100	75.62	97.47	100	57.61	96.46
Experiment 2	102.21	83.68	105.32	105.33	53.29	103.58
Experiment 3	110.35	82.15	111.23	106.24	48.13	89.78
figure 3d
Groups	NC	Let-7a	NC+RasGRP1 3'UTR 1#	Let-7a+RasGRP1 3'UTR 1#	Let-7a+RasGRP1 3'UTR 2#	Let-7a+RasGRP1 3'UTR 3#
Experiment 1	1552.53	1400.47	1481.97	1612.39	1332.19	1372.2
Experiment 2	1629.72	1313.15	1639.25	1518.18	1444.93	1520.15
Experiment 3	1460.54	1468.79	1570.24	1730.33	1533.35	1488.86
figure 3e
Groups	NC	Let-7a	NC+RasGRP1 3'UTR 1#	Let-7a+RasGRP1 3'UTR 1#	Let-7a+RasGRP1 3'UTR 2#	Let-7a+RasGRP1 3'UTR 3#
Experiment 1	2.81395	1.72563	4.64999	3.17998	1.93116	1.44964
Experiment 2	2.31873	1.65125	4.85356	3.36202	1.72368	1.54947
Experiment 3	2.59572	1.57491	4.13324	2.94705	1.81176	1.36352
figure 3g
	Primer 1#				Primer 2#
RasGRP1 3'UTR 1#	0 nm	2 nm	20 nm	60 nm	0 nm	2 nm	20 nm	60 nm
Experiment 1	100	92.35	84.37	0.15	100	93.83	74.96	0.13
Experiment 2	110.89	101.25	83.02	0.21	112.61	92.92	72.4	0.16
Experiment 3	96.37	85.67	79.87	0.12	104.66	89.19	68.65	0.09
figure 3i
	PBS			LPS			Poly (I:C)			CpG
Groups	Control	KO-1#	KO-2#	Control	KO-1#	KO-2#	Control	KO-1#	KO-2#	Control	KO-1#	KO-2#
Experiment 1	1	1	1	319.325	302.092	322.732	120.342	109.004	124.996	33.9846	35.9648	31.203
Experiment 2	1	1	1	341.097	323.312	344.791	115.285	101.986	116.95	31.2235	34.2504	27.241
Experiment 3	1	1	1	367.421	348.494	371.571	128.093	114.082	135.962	33.1648	38.1926	29.1843
figure 3j
	PBS			LPS			Poly (I:C)			CpG
Groups	Control	KO-1#	KO-2#	Control	KO-1#	KO-2#	Control	KO-1#	KO-2#	Control	KO-1#	KO-2#
Experiment 1	0	0	0	1.12863	0.686254	0.701914	0.402431	0.247797	0.302604	0.206691	0.114694	0.122523
Experiment 2	0	0	0	1.15212	0.705828	0.77238	0.427878	0.261499	0.294774	0.189075	0.106864	0.112736
Experiment 3	0	0	0	1.18539	0.748891	0.76455	0.420048	0.286945	0.312391	0.17733	0.099034	0.124481
figure 3k
	PBS				LPS				Poly (I:C)				CpG
Groups	Control + NC	KO-1# + NC	Control + RasGRP1 3'UTR 1#	KO-1# + RasGRP1 3'UTR 1#	Control + NC	KO-1# + NC	Control + RasGRP1 3'UTR 1#	KO-1# + RasGRP1 3'UTR 1#	Control + NC	KO-1# + NC	Control + RasGRP1 3'UTR 1#	KO-1# + RasGRP1 3'UTR 1#	Control + NC	KO-1# + NC	Control + RasGRP1 3'UTR 1#	KO-1# + RasGRP1 3'UTR 1#
Experiment 1	0	0	0	0	1.09339	0.711701	1.38309	1.01118	0.408304	0.23018	0.637319	0.386772	0.189075	0.32131	0.314348	0.189075
Experiment 2	0	0	0	0	1.12471	0.664723	1.53381	0.972035	0.463111	0.222351	0.580555	0.351539	0.210606	0.112736	0.302604	0.218436
Experiment 3	0	0	0	0	1.10318	0.715615	1.44964	1.05425	0.398517	0.247797	0.652979	0.422005	0.17733	0.126438	0.324135	0.202777

## Sheet: figure 4
figure 4b
	R value
Sample 1	0.87
Sample 2	0.89
Sample 3	0.8
figure 4c
Groups	NC	Let-7a	RasGRP1 3'UTR 1#	Let-7a + RasGRP1 3'UTR 1#
Sample 1	141.153	77.8411	120.191	114.168
Sample 2	126.312	73.1492	162.238	120.992
Sample 3	134.122	82.212	152.314	116.048
Sample 4	112.144	70.9119	174.862	109.353
Sample 5	109.161	83.1476	154.264	103.215
Sample 6	121.37	78.8844	151.03	102.134
figure 4d
hours	NC	Let-7a	RasGRP1 3'UTR 1#	Let-7a + RasGRP1 3'UTR 1#
16	1
16	1
24	1
24	1
32	1
40	1
48	1
72	0
72	0
72	0
24		1
24		1
72		0
72		0
72		0
72		0
72		0
72		0
72		0
72		0
16			1
16			1
16			1
24			1
24			1
24			1
24			1
32			1
32			1
32			1
24				1
24				1
32				1
32				1
40				1
72				0
72				0
72				0
72				0
72				0
figure 4e
hours	NC	Let-7a	RasGRP1 3'UTR 1#	Let-7a + RasGRP1 3'UTR 1#
24	1
48	1
72	0
72	0
72	0
32		1
72		0
72		0
72		0
72		0
72		0
24			1
40			1
70			0
70			0
70			0
70			0
40				1
40				1
72				0
72				0
72				0
72				0
figure 4i
Groups	NC	Let-7a	RasGRP1 3'UTR 1#	Let-7a + RasGRP1 3'UTR 1#
Sample 1	411	291	584	371
Sample 2	347	279	624	433
Sample 3	479	241	547	364
Sample 4	454	258	667	311
Sample 5	376	207	564	334
Sample 6	443	226	513	386
figure 4j
Groups	NC	Let-7a	RasGRP1 3'UTR 1#	Let-7a + RasGRP1 3'UTR 1#
Sample 1	43	19	162	55
Sample 2	41	32	157	45
Sample 3	46	22	136	53
Sample 4	37	15	121	42
Sample 5	52	24	117	66
Sample 6	65	28	146	37

## Sheet: figure 5
figure 5a
day	0				2				4				6				8				10
Groups	NC	Let-7a	RasGRP1 3'UTR 1#	Let-7a + RasGRP1 3'UTR 1#	NC	Let-7a	RasGRP1 3'UTR 1#	Let-7a + RasGRP1 3'UTR 1#	NC	Let-7a	RasGRP1 3'UTR 1#	Let-7a + RasGRP1 3'UTR 1#	NC	Let-7a	RasGRP1 3'UTR 1#	Let-7a + RasGRP1 3'UTR 1#	NC	Let-7a	RasGRP1 3'UTR 1#	Let-7a + RasGRP1 3'UTR 1#	NC	Let-7a	RasGRP1 3'UTR 1#	Let-7a + RasGRP1 3'UTR 1#
Sample 1	19.8	20.2	21.1	19.4	19.6	20	21	19.5	19.2	19.8	20	19.1	18.2	19.3	18.3	18.2	16.5	18.3	15.8	16.2	14.2	17	12.1	14
Sample 2	19.6	20.3	20.1	19.9	19.5	20.5	20	19.7	19.3	20.4	19.3	19.2	18.3	20	18.1	18.8	16.8	18.7	16	16.7	14.3	17.1	13.1	14.6
Sample 3	20.5	20.6	19.6	20.5	20.6	20.7	19.6	20.4	20.1	20.5	19	20	19.4	20	17.7	19.4	17.7	18.9	15.3	17.2	15.1	17.5	12.5	14.8
Sample 4	20.6	19.8	20.3	20.7	20.4	19.7	20	20.6	20.3	19.4	19.4	20.2	19.9	19.1	18.3	19.3	18	18	15.9	17.7	15.5	16.8	13.3	15
Sample 5	20.5	19.7	20.8	20.3	20.5	19.9	20.3	20.5	20.2	19.7	19.7	20.2	19.4	19.3	18.1	19.4	17.5	19.3	15.7	17.8	15	18	12.3	15.6
Sample 6	20.3	20.4	20.6	20.3	20.6	20.5	20.5	20.2	20	20.2	19.8	20	19.3	19.9	18.3	19.2	17.4	19.9	16	17.5	14.5	18.2	13.3	15.5
figure 5b
day	2				2				4				6				8				10
Groups	NC	Let-7a	RasGRP1 3'UTR 1#	Let-7a + RasGRP1 3'UTR 1#	NC	Let-7a	RasGRP1 3'UTR 1#	Let-7a + RasGRP1 3'UTR 1#	NC	Let-7a	RasGRP1 3'UTR 1#	Let-7a + RasGRP1 3'UTR 1#	NC	Let-7a	RasGRP1 3'UTR 1#	Let-7a + RasGRP1 3'UTR 1#	NC	Let-7a	RasGRP1 3'UTR 1#	Let-7a + RasGRP1 3'UTR 1#	NC	Let-7a	RasGRP1 3'UTR 1#	Let-7a + RasGRP1 3'UTR 1#
Sample 1	19.6	19.7	20.2	19.8	19.5	19.8	20.1	19.8	19.2	19.7	19.9	19.7	18	19.3	19.6	19.5	17.6	18.5	18.8	18.7	16.6	17.8	17.3	17.4
Sample 2	19.1	20	19.9	20.1	19.1	20.2	19.7	20	18.9	20.2	19.5	20	18.3	20	19.3	19.9	17.7	19	18.6	19	16.9	18.3	17.5	17.9
Sample 3	19.3	20	19.5	20	19.2	20	19.6	20	19.1	19.8	19.3	19.9	18.7	19.5	18.7	19.7	17.9	18.4	17.6	19.5	17.3	17.6	16.4	18.3
Sample 4	20.2	19.6	19.5	19.4	20	19.7	19.3	19.5	19.9	19.8	19.1	19.4	19.6	19.6	18.8	19.2	18.4	19.1	17.9	18.6	17.2	18.5	16.9	17.3
Sample 5	19.9	20.5	20.1	19.7	19.9	20.5	20	19.7	19.6	20.5	19.7	19.7	19.1	20.4	19.3	19.6	18.2	19.5	18.4	18.9	17.5	18.1	17.4	17.9
Sample 6	19.9	20.4	19.7	19.6	19.8	20.5	19.8	19.8	19.7	20.6	19.5	19.7	19	20.2	19.2	19.5	18.3	19.7	18.5	18.4	17	18.3	17.9	18.6
figure 5c
Groups	NC	Let-7a	RasGRP1 3'UTR 1#	Let-7a + RasGRP1 3'UTR 1#
Sample 1	6.02	7.63	4.9	5.92
Sample 2	6.23	6.79	5.14	6.43
Sample 3	6.41	7.54	4.52	6.88
Sample 4	6.43	7.33	4.63	6.81
Sample 5	5.94	8.12	5.37	7.14
Sample 6	5.51	7.28	5.31	7.4
figure 5e
Groups	NC	Let-7a	RasGRP1 3'UTR 1#	Let-7a + RasGRP1 3'UTR 1#
Sample 1	121.173	32.1403	155.263	109.741
Sample 2	135.242	35.8495	176.788	112.325
Sample 3	126.865	22.3298	153.339	118.399
Sample 4	108.322	30.1848	175.079	154.818
Sample 5	112.971	33.8236	181.163	123.032
Sample 6	109.213	31.2027	173.932	113.269
figure 5i
9.8	3.2	13.9	7.9
8.3	2.5	11.9	7.3
7.1	2.7	13.3	5.9
6.9	2.4	12.4	7.5
7.6	2.8	13.1	7
9.2	2.6	12.7	6.8
figure 5j
Groups	NC	Let-7a	RasGRP1 3'UTR 1#	Let-7a + RasGRP1 3'UTR 1#
Sample 1	324	146	415	321
Sample 2	348	123	434	286
Sample 3	352	157	452	264
Sample 4	367	141	467	259
Sample 5	359	111	403	293
Sample 6	333	158	474	312
figure 5k
Groups	NC	Let-7a	RasGRP1 3'UTR 1#	Let-7a + RasGRP1 3'UTR 1#
Sample 1	47	23	81	39
Sample 2	44	25	89	42
Sample 3	43	24	74	37
Sample 4	38	33	95	37
Sample 5	48	22	77	33
Sample 6	39	27	84	45

## Sheet: figure 6
figure 6b
IL-6	0		10		100
Groups	Ctrl	RasGRP1	Ctrl	RasGRP1	Ctrl	RasGRP1
Experiment 1	24.3	18.7	37.2	28.4	53.2	17.4
Experiment 2	34.7	22.8	33.3	24.1	33.4	13.2
Experiment 3	26.6	13.4	44.1	29.3	34.7	16.3
figure 6c
	RasGRP1		SOS1		SOS2		EGFR		EGF
Groups	HepG2	Huh7	HepG2	Huh7	HepG2	Huh7	HepG2	Huh7	HepG2	Huh7
Experiment 1	2.5e-05	2.5e-05	0.014625	0.014137	0.000796	0.000646	0.002728	0.012922	2.5e-05	0.012054
Experiment 2	1.2e-05	3.5e-05	0.016544	0.012737	0.000832	0.000752	0.002877	0.013658	3e-05	0.011257
Experiment 3	2.5e-05	4.2e-05	0.017925	0.013457	0.001037	0.000912	0.002658	0.012495	3.1e-05	0.010765
figure 6e
EGF	0h		24h		48h
Groups	Ctrl	RasGRP1	Ctrl	RasGRP1	Ctrl	RasGRP1
Experiment 1	0	0	45.3	31.4	91.3	68.1
Experiment 2	0	0	49.1	41.4	85.2	76.4
Experiment 3	0	0	40.3	35.1	95.4	60.2
figure 6f
EGF	0h		24h		48h		72h
Groups	Ctrl	RasGRP1	Ctrl	RasGRP1	Ctrl	RasGRP1	Ctrl	RasGRP1
Experiment 1	0.224	0.212	0.302	0.274	0.411	0.287	0.543	0.321
Experiment 2	0.219	0.214	0.313	0.241	0.414	0.273	0.581	0.344
Experiment 3	0.243	0.223	0.269	0.238	0.382	0.294	0.507	0.313
figure 6h
	EGF 1 min		EGF 3 min		EGF 5 min
Groups	Ctrl	RasGRP1	Ctrl	RasGRP1	Ctrl	RasGRP1
Sample 1	3.52	2.13	6.13	2.51	10.05	3.09
Sample 2	3.59	2.39	6.39	2.79	10.31	3.42
Sample 3	3.81	2.21	6.01	2.92	9.82	3.51
Sample 4	3.32	2.18	6.52	2.58	9.91	3.28
Sample 5	3.48	2.48	6.48	2.72	10.13	3.21
Sample 6	3.11	2.41	6.67	2.41	10.19	3.32

## Sheet: figure 7
fig 7e			fig 7f			fig 7g				fig 7h
Tumor RasGRP1			Tumor RasGRP1			Tumor RasGRP1					RasGRP1
Downregulation	Upregulation		Downregulation	Upregulation		Downregulation	Unchange	Upregulation		Months	Unchange	Upregulation
2	1.5		7	4		79	215	37		71	0
1	3		7	1.6		157	138	11		23	1
1.5	1.5		2.5	1.8		285	73	78		48	1
1	1.5		7	3		68	211	47		13	1
2	1.5		14	4		165	184	61		15	1
1	1		5.5	4.5		131	70	50		60	0
1	2		6	3		152	24	18		27	1
1	2		4.5	4		104	18	27		13	1
1	1		8	8		55	277	141		12	1
0.75	2.5		10	11		56	170	63		24	1
1	2		11	3.5		86	74	110		59	0
1	1		6.5	12		208	75	71		44	1
1.5	2		7	5		45	30	99		58	0
2	0.75		5.5	3		49	48	47		41	1
0	3		15	9		648	136	105		8	1
	3			9			51	77		51		1
	2			5			190	53		72		0
	2			5.5			26	56		71		0
	2.5			6.5			27	63		53		1
	2			1			25	19		70		0
	2			2			40	38		47		1
	3			1.2			51	48		69		0
	2			6.5			75	45		57		0
	2			2.5			24	18		40		1
	2			6.5			19	65		41		1
	2			14			168	99		20		1
	2.5			3			112	18		65		0
	2			4.5			63	10		10		1
	2			3.8			27	60		31		1
	1			10			49	186		13		1
	1.5			6			42	25		7		1
	3			10			110	169		16		0
	3			3			42	86		62		0
	3			2.2			156	23		22		1
	2.5			2.5				81		60		0
	2.5			6				37		60		0
	3			5				37		60		0
	3			4				110		59		0
	3			3.6				110		12		1
	3			6				23		59		0
	2.5			2				29		29		1
										63		0
										59		0
										58		0
										48		1
										39		1
										20		1
										41		1
										57		0
										17		1
										27		1
										41		0
										57		0
										57		0
										57		0
										57		0

## Sheet: figure S1
figure S1b
a: TNF-CDS+IL-6-3'UTR; b: Ctrl mimics; c: Let-7a mimics; d: Ctrl inhibitor; e:Let-7a inhibitor
Groups	a+b	a+c	a+d	a+e	a+b+e	a+c+e	a+b+d	a+c+d
Experiment 1	562.412	228.486	575.304	479.481	552.272	574.754	571.295	420.053
Experiment 2	596.292	265.604	592.283	562.444	588.589	559.347	539.38	456.685
Experiment 3	506.286	208.283	523.108	553.435	475.236	508.566	582.615	365.421
figure 1a
figure 1d

## Sheet: figure S2
figure S2a
	IL-6				RasGRP1
LPS (ng/ml)	0	1	10	100	0	1	10	100
Experiment 1	1	660.31	1080.89	1812.8	1	270.409	479.704	920.325
Experiment 2	1	593.046	1160.07	1755.9	1	301.079	533.003	836.951
Experiment 3	1	701.355	945.543	1968.66	1	254.232	451.944	995.308
figure S2b
	IL-6				RasGRP1
Poly (I:C) (μg/ml)	0	5	20	80	0	5	20	80
Experiment 1	1	130.328	439.586	750.132	1	95.0095	210.986	359.289
Experiment 2	1	149.707	410.717	803.414	1	85.8056	189.624	328.785
Experiment 3	1	121.095	497.652	693.619	1	103.25	178.527	389.371
figure S2c
	IL-6				RasGRP1
CpG (μg/ml)	0	1	3	9	0	1	3	9
Experiment 1	1	23.4254	42.2242	113.772	1	17.1484	31.779	83.2859
Experiment 2	1	20.9663	47.8352	105.42	1	19.4271	37.7918	76.1093
Experiment 3	1	18.3792	39.3966	127.116	1	16.0111	27.4931	91.7731
figure S2d
	IL-6				RasGRP1
LPS	0h	2h	4h	6h	0h	2h	4h	6h
Experiment 1	1	611.412	1221.13	1893.71	1	306.555	591.404	925.443
Experiment 2	1	658.026	1119	2017.01	1	322.689	545.335	893.919
Experiment 3	1	556.408	1357.75	1755.91	1	264.294	661.226	836.951
figure S2e
	IL-6				RasGRP1
Poly (I:C)	0h	2h	4h	6h	0h	2h	4h	6h
Experiment 1	1	90.5097	189.493	295.292	1	41.9326	78.7932	157.587
Experiment 2	1	86.2229	203.234	315.173	1	49.18	89.2636	168.897
Experiment 3	1	77.1717	168.897	274.374	1	45.2548	73.0089	139.102
figure S2f
	IL-6				RasGRP1
CpG	0h	2h	4h	6h	0h	2h	4h	6h
Experiment 1	1	17.1484	27.8576	68.5935	1	11.1579	23.2636	48.1679
Experiment 2	1	14.9285	30.91	75.0614	1	12.1257	25.1067	54.9482
Experiment 3	1	18.3792	25.9921	64.4452	1	13.9288	21.8566	43.1115

## Sheet: figure S3
figure S3a
	Ctrl siRNA				RasGRP1 siRNA
LPS	0h	3h	6h	9h	0h	3h	6h	9h
Experiment 1	1	157.587	36.3026	12.1257	1	130.69	42.2242	16.0111
Experiment 2	1	168.897	38.0546	11.3137	1	144.007	48.1679	18.3792
Experiment 3	1	143.013	31.779	12.996	1	125.366	39.3966	14.9285
figure S3b
	Ctrl siRNA				RasGRP1 siRNA
Poly (I:C)	0h	3h	6h	9h	0h	3h	6h	9h
Experiment 1	1	77.7085	37.014	18.2522	1	75.0614	36.2523	13.8326
Experiment 2	1	86.2229	39.1245	19.4271	1	81.1208	32.1111	11.7942
Experiment 3	1	73.0089	33.3589	17.2676	1	70.3267	39.1788	14.7434
figure S3c
	Ctrl siRNA				RasGRP1 siRNA
CpG	0h	3h	6h	9h	0h	3h	6h	9h
Experiment 1	1	31.9114	18.6357	7.97232	1	38.1603	18.4047	9.84915
Experiment 2	1	34.7755	19.8353	8.60395	1	35.066	15.7034	10.6295
Experiment 3	1	29.6508	17.2796	7.26519	1	40.8142	18.8305	8.87656
figure S3d
	Ctrl siRNA				RasGRP1 siRNA
LPS	0h	3h	6h	9h	0h	3h	6h	9h
Experiment 1	1	525.301	3653.34	3967.46	1	552.565	3427.64	3852.29
Experiment 2	1	574.833	3964.16	4231.34	1	594.692	3659.42	4113.07
Experiment 3	1	484.717	3398.31	3674.93	1	514.847	3212.77	3527.18
figure S3e
	Ctrl siRNA				RasGRP1 siRNA
Poly (I:C)	0h	3h	6h	9h	0h	3h	6h	9h
Experiment 1	1	513.778	1437.15	2826.89	1	467.558	1256.33	2904.95
Experiment 2	1	556.794	1554.25	3103.11	1	497.654	1168.14	3157.35
Experiment 3	1	563.003	1352.11	2651.33	1	430.539	1349.3	2736.28
figure S3f
	Ctrl siRNA				RasGRP1 siRNA
CpG	0h	3h	6h	9h	0h	3h	6h	9h
Experiment 1	1	164.849	463.042	839.275	1	176.436	513.778	806.203
Experiment 2	1	172.925	496.276	910.806	1	184.567	572.448	873.703
Experiment 3	1	155.417	435.039	762.186	1	162.017	473.428	734.694
figure S3g
	Ctrl siRNA				RasGRP1 siRNA
LPS	0h	3h	6h	9h	0h	3h	6h	9h
Experiment 1	1	1485.78	6107.22	4078.15	1	1371.56	5924.18	4016.16
Experiment 2	1	1526.49	6658.59	4368.73	1	1497.67	6489.09	4320.85
Experiment 3	1	1337.2	5648.3	3651.31	1	1257.9	5612	3647.01
figure S3h
	Ctrl siRNA				RasGRP1 siRNA
Poly (I:C)	0h	3h	6h	9h	0h	3h	6h	9h
Experiment 1	1	686.445	2516.32	2846.16	1	752.736	2387.03	3019.3
Experiment 2	1	630.783	2365.29	2653.35	1	814.065	2166.27	3306.98
Experiment 3	1	735.306	2743.5	2984.35	1	696.027	2615.01	2815.16
figure S3i
	Ctrl siRNA				RasGRP1 siRNA
CpG	0h	3h	6h	9h	0h	3h	6h	9h
Experiment 1	1	349.706	1080.89	1256.33	1	309.758	1158.71	1307.87
Experiment 2	1	382.151	1176.27	1146.48	1	342.747	1046.97	1415.8
Experiment 3	1	315.392	1001.54	1334.52	1	287.237	1247.65	1215.22
figure S3j
	Ctrl siRNA				RasGRP1 siRNA
LPS	0h	3h	6h	9h	0h	3h	6h	9h
Experiment 1	1	52.3457	97.8839	33.1285	1	60.8	95.5378	25.6342
Experiment 2	1	57.2816	106.227	34.5353	1	56.3756	101.195	27.6652
Experiment 3	1	47.2093	91.1392	31.3414	1	64.9384	90.5097	24.761
figure S3k
	Ctrl siRNA				RasGRP1 siRNA
Poly (I:C)	0h	3h	6h	9h	0h	3h	6h	9h
Experiment 1	1	24.4201	59.3016	48.3686	1	22.3159	56.8859	42.8137
Experiment 2	1	23.4254	66.257	43.4113	1	21.259	61.9057	47.8352
Experiment 3	1	26.1729	54.1917	51.0557	1	23.1029	52.5275	39.6707
figure S3l
	Ctrl siRNA				RasGRP1 siRNA
CpG	0h	3h	6h	9h	0h	3h	6h	9h
Experiment 1	1	17.2676	32.0222	28.2661	1	18.7654	29.0406	24.454
Experiment 2	1	18.7784	35.4079	30.4844	1	16.6794	30.91	26.3549
Experiment 3	1	15.1159	30.0647	25.4748	1	19.8353	27.436	23.1029
figure S3m
	Ctrl siRNA				RasGRP1 siRNA
LPS	0h	3h	6h	9h	0h	3h	6h	9h
Experiment 1	1	21.4068	64.9384	121.179	1	24.7782	51.7684	108.383
Experiment 2	1	20.393	69.0706	129.069	1	23.621	58.4042	115.041
Experiment 3	1	23.4091	59.3428	114.246	1	25.8125	47.4389	96.3358
figure S3n
	Ctrl siRNA				RasGRP1 siRNA
Poly (I:C)	0h	3h	6h	9h	0h	3h	6h	9h
Experiment 1	1	23.9176	72.6555	119.428	1	22.3934	64.4452	128.89
Experiment 2	1	22.7848	78.249	131.69	1	20.2521	69.1664	115.041
Experiment 3	1	25.2813	67.1819	112.908	1	22.9274	56.6498	137.95
figure S3o
	Ctrl siRNA				RasGRP1 siRNA
CpG	0h	3h	6h	9h	0h	3h	6h	9h
Experiment 1	1	17.5208	39.1245	73.0089	1	16.1225	38.3991	67.2284
Experiment 2	1	21.4068	35.0174	78.7386	1	14.723	34.0598	62.2931
Experiment 3	1	15.7797	41.6429	65.3448	1	17.7531	42.459	73.6697
										figure 3p
figure S3q
	Ctrl siRNA				RasGRP1 siRNA
LPS	0h	3h	6h	9h	0h	3h	6h	9h
Experiment 1	0	3.98902	5.68145	6.81891	0	4.24843	5.88348	7.08618
Experiment 2	0	3.83338	5.32536	6.56737	0	3.99374	6.14288	7.4635
Experiment 3	0	4.20913	6.09572	7.16479	0	4.5778	5.41419	6.48876
figure S3r
	Ctrl siRNA				RasGRP1 siRNA
Poly (I:C)	0h	3h	6h	9h	0h	3h	6h	9h
Experiment 1	0	1.51287	2.07492	2.22034	0	1.48143	1.88705	2.13388
Experiment 2	0	1.67009	1.90591	2.45774	0	1.34622	1.75105	2.0081
Experiment 3	0	1.39496	2.1496	2.06942	0	1.59148	2.04033	2.35476
figure S3s
	Ctrl siRNA				RasGRP1 siRNA
CpG	0h	3h	6h	9h	0h	3h	6h	9h
Experiment 1	0	0.659975	1.32421	1.6072	0	0.759807	1.24403	1.5679
Experiment 2	0	0.726792	1.44999	1.48929	0	0.680413	1.12769	1.44134
Experiment 3	0	0.610452	1.21416	1.7487	0	0.821907	1.37138	1.69367
figure S3t
	Ctrl siRNA				RasGRP1 siRNA
LPS	0h	3h	6h	9h	0h	3h	6h	9h
Experiment 1	0	531.177	1516.22	1802.83	0	496.255	1497.34	1621.3
Experiment 2	0	567.043	1592.99	1955.1	0	523.312	1555.86	1761.3
Experiment 3	0	503.491	1475.64	1746.2	0	546.278	1417.43	1859.46
figure S3u
	Ctrl siRNA				RasGRP1 siRNA
Poly (I:C)	0h	3h	6h	9h	0h	3h	6h	9h
Experiment 1	0	436.165	868.754	1354.2	0	408.165	821.247	1312.98
Experiment 2	0	409.423	805.202	1417.43	0	440.569	876.304	1378.11
Experiment 3	0	459.446	923.81	1295.99	0	368.209	772.798	1283.72
figure S3v
	Ctrl siRNA				RasGRP1 siRNA
CpG	0h	3h	6h	9h	0h	3h	6h	9h
Experiment 1	0	136.971	394.951	617.695	0	165.286	408.794	623.987
Experiment 2	0	125.016	371.355	663.942	0	175.039	366.951	605.11
Experiment 3	0	148.611	423.266	583.088	0	151.443	345.243	563.896

[truncated: 4 more sheets: figure S4, figure S6, figure S9, figure S12b]
